# Supplementary material for: Synthesis of 2-Amino-4, 5-Diarylthiazole Derivatives and Evaluation of Their Anti-Candida Albicans Activity
Source: Molecules. 2025 Apr 7;30(7):1643. doi: 10.3390/molecules30071643 (PMC11990618; doi:10.3390/molecules30071643)
Supplement: Supplementary file 1 [file molecules-30-01643-s001.zip]

Archive with 1 entries (1 files):
- molecules-3539207-supplementary.pdf
